# Supplementary material for: Asymmetrically Disubstituted Pyrenebutyrate Complexes of Pt(IV) as Cisplatin Prodrugs with Improved Anticancer Activity
Source: Molecules. 2026 Jul 3;31(13):2336. doi: 10.3390/molecules31132336 (PMC13362905; doi:10.3390/molecules31132336)
Supplement: Supplementary file 1 [file molecules-31-02336-s001.zip]

Archive with 1 entries (1 files):
- molecules-4385143-supplementary.pdf
